# Supplementary material for: PROTAC-Mediated Dual Degradation of BCL-xL and BCL-2 Is a Highly Effective Therapeutic Strategy in Small-Cell Lung Cancer
Source: Cells. 2024 Mar 17;13(6):528. doi: 10.3390/cells13060528 (PMC10968744; doi:10.3390/cells13060528)
Supplement: Supplementary file 1 [file cells-13-00528-s001.zip]

Archive with 1 entries (1 files):
- cells-2918800-supplementary.pdf
